# Supplementary material for: Impact of distance education on primary health care indicators in central Brazil: An ecological study with time trend analysis
Source: PLoS One. 2019 Mar 26;14(3):e0214485. doi: 10.1371/journal.pone.0214485 (PMC6435161; doi:10.1371/journal.pone.0214485)
Supplement: S1 Dataset — (XLSX) [file pone.0214485.s001.xlsx]

## Sheet: Plan1
municipio	codigo	population	Gini2010	IDH	ano	PHCProf	nprof completed course	nprofcumtotal	municipalityratio	indicador1	indicador2	indicador3	indicador4	indicador5	indicador6	indicador7	indicador8	indicador9	indicador10	indicador11	indicador12	indicador13
Água Clara	5000203	13881	0.5081	0.67	2009	54	0	0	0	3.12	13.88	1.7	34.84	824	1978	1480	1480	6654	6590	0	4	7
Alcinópolis	5000252	4509	0.5473	0.711	2009	35	0	0	0	0	0	0	21.43	321	2344	525	523	3493	3492	0	5	0
Amambai	5000609	34985	0.5628	0.673	2009	189	0	0	0	27.73	4.29	1.63	50.56	1085	3095	4852	4743	21241	20624	1	26	14
Anastácio	5000708	23044	0.4811	0.663	2009	120	0	0	0	7.34	3.61	4.08	40.44	2130	9076	3911	3907	18627	18531	0	21	8
Anaurilândia	5000807	8701	0.522	0.67	2009	70	0	0	0	5.4	0	6.43	35.48	611	1561	1856	1856	7447	7431	0	4	2
Angélica	5000856	7466	0.4282	0.697	2009	59	0	0	0	17.24	6.4	4.68	55.67	1454	5934	1809	1782	8920	8783	0	9	0
Antônio João	5000906	8739	0.5604	0.643	2009	58	0	0	0	7.51	5.78	4.62	52.02	591	6091	1234	1231	8146	8045	0	12	7
Aparecida do Taboado	5001003	20625	0.4802	0.697	2009	142	0	0	0	13.53	0.23	4.05	50.06	3347	12043	4899	4741	21604	20888	1	16	7
Aquidauana	5001102	46530	0.5622	0.688	2009	576	0	0	0	8.35	3.3	7.89	42.99	3993	14099	10671	10627	40321	40056	1	47	9
Aral Moreira	5001243	9678	0.5366	0.633	2009	38	0	0	0	21.93	1.34	2.41	50.8	30	98	203	148	1099	759	2	6	2
Bandeirantes	5001508	6002	0.5187	0.681	2009	48	0	0	0	1.64	0	3.28	32.79	600	3016	1003	1001	6075	6044	0	5	1
Bataguassu	5001904	19595	0.4878	0.71	2009	141	0	0	0	12.54	7.49	4.74	44.34	3551	7200	5121	4654	22654	20244	2	9	7
Batayporã	5002001	10889	0.5654	0.684	2009	88	0	0	0	13.93	2.68	2.32	44.82	673	2391	2867	2866	13619	13558	1	11	10
Bela Vista	5002100	23722	0.6165	0.698	2009	133	0	0	0	6.15	0.84	4.34	39.3	1126	5269	2496	2495	16521	16512	0	19	7
Bodoquena	5002159	8386	0.5133	0.666	2009	57	0	0	0	4.81	1.2	2.16	26.92	201	1105	1241	1218	7388	7295	0	5	1
Bonito	5002209	17851	0.5452	0.67	2009	75	0	0	0	12.62	1.96	3.72	44.05	360	2415	793	793	5176	5176	0	13	6
Brasilândia	5002308	12544	0.5143	0.701	2009	117	0	0	0	9.34	2.09	0.84	38.35	380	528	2487	2350	12197	11470	0	7	3
Caarapó	5002407	23693	0.5054	0.692	2009	123	0	0	0	12.76	2.41	3.22	45.63	1706	5522	5634	4152	19840	17757	0	21	7
Camapuã	5002605	13531	0.5023	0.703	2009	140	0	0	0	23.97	6.21	0.69	43.79	1494	7186	2205	2156	12747	12344	0	17	4
Campo Grande	5002704	755104	0.572	0.784	2009	7056	0	0	0	1.58	0.29	4.72	24.33	29159	71757	147362	109700	561348	406801	12	842	212
Caracol	5002803	5327	0.4334	0.647	2009	37	0	0	0	13.17	8.64	0.82	56.38	104	291	418	418	2303	2303	0	3	5
Cassilândia	5002902	21671	0.5503	0.727	2009	167	0	0	0	4.95	0.99	4.95	48.02	4228	23794	5970	5970	29009	29009	0	26	2
Chapadão do Sul	5002951	17292	0.473	0.754	2009	136	0	0	0	7.94	2.18	2.18	43.93	396	1107	1171	1031	5913	5107	0	12	9
Corguinho	5003108	4374	0.5368	0.671	2009	23	0	0	0	0	0	2.94	26.47	358	980	884	884	5034	5034	0	4	3
Coronel Sapucaia	5003157	14566	0.5595	0.589	2009	49	0	0	0	23.18	6.23	1.38	39.79	1560	3738	1411	1405	8375	8332	0	15	6
Corumbá	5003207	99475	0.5589	0.7	2009	518	0	0	0	7.51	4.11	5.26	41.04	8084	25102	16072	15618	69460	57150	2	101	21
Costa Rica	5003256	19228	0.4753	0.706	2009	130	0	0	0	12.71	0.78	2.94	47.1	664	2297	3219	3078	19094	18200	0	22	5
Coxim	5003306	32932	0.5216	0.703	2009	279	0	0	0	7.87	2.33	3.44	33.53	2913	11766	6755	6300	44175	33964	2	36	15
Deodápolis	5003452	11600	0.4585	0.694	2009	85	0	0	0	20.85	10.53	7.17	65.91	994	5075	3797	3796	17567	17560	0	13	6
Dois Irmãos do Buriti	5003488	9648	0.5851	0.639	2009	70	0	0	0	6.92	1.54	3.08	55.38	1832	3814	2197	2197	9269	9264	1	5	4
Douradina	5003504	5080	0.6174	0.699	2009	26	0	0	0	14.16	1.77	7.08	35.4	670	976	1087	1087	5553	5553	0	3	1
Dourados	5003702	189762	0.5311	0.747	2009	2199	0	0	0	9.51	1.18	4.99	37.11	17088	55417	38349	33112	154444	132048	1	241	71
Eldorado	5003751	12418	0.4989	0.684	2009	72	0	0	0	10.5	9.94	6.72	64.57	1351	4824	2208	2128	10422	9864	1	5	9
Fátima do Sul	5003801	19333	0.5247	0.714	2009	135	0	0	0	22.66	1.79	2.85	51.09	4124	15850	4968	4962	20195	20158	0	24	16
Figueirão	5003900	3445	0.4388	0.66	2009	19	0	0	0	0	0	25	25	158	322	343	343	1999	1999	2	4	0
Glória de Dourados	5004007	9893	0.4676	0.721	2009	59	0	0	0	21.4	5.41	2.03	58.78	1861	5184	3063	2677	13459	11279	0	13	5
Guia Lopes da Laguna	5004106	10405	0.5826	0.675	2009	74	0	0	0	18.32	1.24	1.09	40.99	583	2523	2179	2169	9350	9266	0	9	7
Iguatemi	5004304	15228	0.513	0.662	2009	59	0	0	0	5.48	4.28	8.77	45.83	1728	5244	3078	2983	15100	14539	0	15	5
Inocência	5004403	7498	0.4893	0.681	2009	71	0	0	0	3.03	1.82	1.21	52.73	170	447	1025	1025	5394	5344	0	4	2
Itaporã	5004502	19388	0.5471	0.654	2009	82	0	0	0	13.17	1.44	4.32	39.3	2070	1704	3658	3547	15109	14676	2	12	5
Itaquiraí	5004601	17601	0.5253	0.62	2009	83	0	0	0	15.37	8.27	5.56	54.52	356	858	2863	2856	13984	13982	0	18	3
Ivinhema	5004700	21065	0.4834	0.72	2009	176	0	0	0	19.79	7.39	6.57	58.27	1901	13285	4300	4298	20884	20876	0	29	9
Japorã	5004809	7745	0.6701	0.526	2009	28	0	0	0	9.59	6.12	4.29	40.82	78	442	514	514	3413	3413	0	7	3
Jaraguari	5004908	5779	0.4876	0.664	2009	50	0	0	0	2.17	0	2.17	26.09	379	2266	910	833	6813	6404	0	5	1
Jardim	5005004	24172	0.5593	0.712	2009	137	0	0	0	14.41	1.39	3.03	38.69	1809	8163	3044	3036	13526	13406	0	29	11
Jateí	5005103	3899	0.6067	0.708	2009	50	0	0	0	11.11	0	4.17	41.67	295	486	964	964	4534	4534	0	2	0
Juti	5005152	5576	0.5266	0.623	2009	50	0	0	0	7.6	1.2	2.4	39.2	661	3206	831	822	4077	4016	0	8	2
Ladário	5005202	18789	0.5344	0.704	2009	68	0	0	0	7.5	2.95	7.5	36.59	362	2049	3160	2929	14031	13139	1	11	1
Laguna Carapã	5005251	6036	0.5292	0.672	2009	45	0	0	0	9.71	1.94	2.91	37.86	236	677	980	796	6536	5236	0	7	2
Maracaju	5005400	32492	0.567	0.736	2009	247	0	0	0	4.56	1.55	6.3	35.4	2510	5810	4733	4272	18778	16474	0	27	11
Miranda	5005608	24836	0.5526	0.632	2009	116	0	0	0	9.43	1.73	4.09	65.25	444	416	3045	2803	11942	10405	1	25	2
Mundo Novo	5005681	16510	0.5144	0.686	2009	95	0	0	0	14.62	7.65	8.22	53.17	1382	8315	2047	2046	9793	9788	1	10	9
Naviraí	5005707	45630	0.4822	0.7	2009	221	0	0	0	5.23	2.58	2.74	26.74	2626	9743	5786	5571	27037	26036	1	32	20
Nioaque	5005806	15694	0.5968	0.639	2009	92	0	0	0	1.47	0	4.41	22.06	1665	7577	2405	2405	10780	10780	1	13	8
Nova Alvorada do Sul	5006002	12665	0.5881	0.694	2009	89	0	0	0	5.73	0.96	3.5	25.16	2745	17812	2284	2217	10225	10013	1	16	11
Nova Andradina	5006200	45915	0.487	0.721	2009	274	0	0	0	8.27	8.33	4.81	48.83	2109	8340	7768	7559	35673	35000	2	37	15
Novo Horizonte do Sul	5006259	4932	0.4063	0.649	2009	70	0	0	0	9.34	12.11	7.27	66.78	767	1298	1237	1237	4991	4989	0	4	2
Paranaíba	5006309	40253	0.5007	0.721	2009	305	0	0	0	6.86	0	1.63	33.88	1990	6050	6962	6870	36568	35751	2	54	21
Paranhos	5006358	11555	0.6555	0.588	2009	75	0	0	0	37.6	12.79	0.77	81.82	703	2596	1072	1072	6841	6841	2	11	2
Pedro Gomes	5006408	8549	0.4883	0.671	2009	80	0	0	0	6.96	1.47	1.83	37.73	858	5267	1190	1116	7874	7204	0	9	6
Ponta Porã	5006606	75945	0.6041	0.701	2009	417	0	0	0	13.94	0.75	3.93	55.34	4729	21544	6703	6672	38235	37921	1	50	40
Porto Murtinho	5006903	15528	0.6237	0.666	2009	49	0	0	0	13.64	1.59	2.27	35	345	1511	2245	2217	9202	9025	0	9	1
Ribas do Rio Pardo	5007109	20074	0.4776	0.664	2009	112	0	0	0	8.46	0.38	4.62	38.08	2625	4461	2568	2475	9633	9135	0	8	5
Rio Brilhante	5007208	27905	0.5309	0.715	2009	246	0	0	0	13.41	0.4	2.29	35.44	4211	15812	5408	5408	28527	28524	1	20	8
Rio Negro	5007307	5068	0.5509	0.709	2009	41	0	0	0	17.01	7.22	0.26	51.8	525	1323	1303	1159	6630	5689	0	3	0
Rio Verde de Mato Grosso	5007406	19217	0.4632	0.673	2009	131	0	0	0	11.18	4.18	2.51	42.97	2727	14457	4204	4109	21741	21391	0	16	9
Rochedo	5007505	4480	0.4846	0.651	2009	33	0	0	0	0	0	3.28	29.51	747	3128	1011	1011	5223	5223	1	7	3
Santa Rita do Pardo	5007554	7466	0.4448	0.642	2009	59	0	0	0	28.19	8.37	2.64	63.88	186	392	1152	1098	4652	3950	0	4	3
São Gabriel do Oeste	5007695	21646	0.5406	0.729	2009	195	0	0	0	8.8	0.48	2.14	37.46	1783	8397	3737	3031	19852	15569	0	25	9
Selvíria	5007802	6657	0.4551	0.682	2009	50	0	0	0	8.93	0	0	19.64	1952	7437	2018	2018	8790	8772	0	6	1
Sete Quedas	5007703	10959	0.547	0.614	2009	74	0	0	0	21.71	13.57	2.71	64.25	929	2085	2274	2274	11268	11268	0	7	1
Sidrolândia	5007901	41261	0.5847	0.686	2009	209	0	0	0	6.35	2.44	2.34	57.03	7124	20001	8240	7994	39270	37796	1	41	13
Sonora	5007935	13336	0.5147	0.681	2009	67	0	0	0	7.73	4.55	1.59	47.05	906	1949	1669	1669	7761	7711	0	7	3
Tacuru	5007950	9559	0.5957	0.593	2009	68	0	0	0	11.7	0.58	5.26	52.92	1339	7460	1305	1304	7000	6990	0	7	2
Taquarussu	5007976	3165	0.4476	0.651	2009	67	0	0	0	14.83	10.05	4.31	51.67	1030	3688	1027	1027	3743	3688	0	2	0
Terenos	5008008	15278	0.5206	0.658	2009	87	0	0	0	3.15	0	1.57	25.98	757	3259	2668	2229	12389	10114	0	11	7
Três Lagoas	5008305	89494	0.5099	0.744	2009	502	0	0	0	2.55	0.02	0.36	22.37	1001	3114	10638	8887	44188	35777	2	106	20
Vicentina	5008404	5781	0.4681	0.711	2009	36	0	0	0	12.5	2.16	5.17	52.16	701	2076	2039	2039	10831	10831	1	8	3
Água Clara	5000203	14424	0.5081	0.67	2010	68	0	0	0	1.11	10.58	2.51	30.64	1436	5680	1778	1778	8050	8020	0	6	2
Alcinópolis	5000252	4569	0.5473	0.711	2010	41	0	0	0	5.88	5.88	5.88	29.41	304	2072	516	516	3606	3606	0	1	3
Amambai	5000609	34730	0.5628	0.673	2010	269	0	0	0	14.61	5.03	4.19	40.9	1481	3647	4984	4851	22865	21763	0	23	7
Anastácio	5000708	23835	0.4811	0.663	2010	114	0	0	0	8.62	4.48	3.33	39.2	2023	6368	3955	3938	18726	18567	0	15	0
Anaurilândia	5000807	8493	0.522	0.67	2010	85	0	0	0	10.79	2.11	2.37	41.58	1073	2807	2170	2163	8516	8438	0	12	5
Angélica	5000856	9185	0.4282	0.697	2010	62	0	0	0	34.22	3.67	3.46	64.15	1222	4468	1920	1881	8987	8678	0	3	0
Antônio João	5000906	8208	0.5604	0.643	2010	58	0	0	0	10.71	2.55	5.61	53.06	1211	5743	1372	1363	8391	8162	0	4	1
Aparecida do Taboado	5001003	22320	0.4802	0.697	2010	179	0	0	0	11.71	0.91	1.74	39.43	4209	15804	5629	5351	24375	23146	1	22	8
Aquidauana	5001102	45614	0.5622	0.688	2010	701	0	0	0	8.94	2.47	6.05	43.03	4342	14476	10924	10836	41187	40835	1	53	8
Aral Moreira	5001243	10251	0.5366	0.633	2010	61	0	0	0	26.86	1.18	0.98	50.78	290	1386	805	754	4487	4118	0	4	3
Bandeirantes	5001508	6609	0.5187	0.681	2010	58	0	0	0	2.17	0	2.17	43.48	419	1909	943	934	5125	5057	1	4	4
Bataguassu	5001904	19839	0.4878	0.71	2010	146	0	0	0	15.38	6.68	3.34	43.98	3555	8460	5343	4972	23223	21542	0	17	6
Batayporã	5002001	10936	0.5654	0.684	2010	106	0	0	0	11.23	3.81	4.66	58.9	794	3054	2729	2717	13211	13092	0	6	3
Bela Vista	5002100	23181	0.6165	0.698	2010	143	0	0	0	6.71	0.35	5.18	37.34	1292	7141	3109	3109	18591	18591	0	21	5
Bodoquena	5002159	7985	0.5133	0.666	2010	57	0	0	0	15.71	1.31	5.24	47.91	282	720	1429	1406	7678	7507	0	1	4
Bonito	5002209	19587	0.5452	0.67	2010	81	0	0	0	11.97	1.42	2.99	42.05	504	2712	782	782	4560	4515	0	13	2
Brasilândia	5002308	11826	0.5143	0.701	2010	122	0	0	0	12.25	0.78	0.47	35.04	357	614	2641	2562	12136	11633	0	9	3
Caarapó	5002407	25767	0.5054	0.692	2010	141	0	0	0	10.84	1.07	4.1	41.89	2313	5478	4726	4292	20993	17471	0	21	7
Camapuã	5002605	13625	0.5023	0.703	2010	116	0	0	0	23.68	3.29	0.82	42.93	1377	7191	2148	2077	11738	11223	0	10	3
Campo Grande	5002704	786797	0.572	0.784	2010	8031	0	0	0	1.61	0.17	3.79	24.36	28103	69723	166157	120197	616726	432942	15	793	210
Caracol	5002803	5398	0.4334	0.647	2010	39	0	0	0	15.7	4.04	1.35	43.05	31	142	588	588	2954	2954	0	3	2
Cassilândia	5002902	20966	0.5503	0.727	2010	185	0	0	0	6.58	0.9	1.94	40.81	4262	22454	6030	6023	28390	28312	0	17	6
Chapadão do Sul	5002951	19648	0.473	0.754	2010	158	0	0	0	10.04	1.33	1.48	50.22	401	1094	1130	971	5776	4820	0	7	6
Corguinho	5003108	4862	0.5368	0.671	2010	32	0	0	0	2.13	0	6.38	29.79	452	1223	893	884	4924	4864	0	1	0
Coronel Sapucaia	5003157	14064	0.5595	0.589	2010	57	0	0	0	20.08	2.09	0.84	38.49	586	2307	1425	1395	8281	8101	0	9	4
Corumbá	5003207	103703	0.5589	0.7	2010	645	0	0	0	8.31	2.49	4.84	38.57	7187	22490	16001	15591	57697	55746	0	68	7
Costa Rica	5003256	19695	0.4753	0.706	2010	148	0	0	0	9.37	0.26	1.16	32.86	760	2954	3615	3188	20822	18092	0	11	5
Coxim	5003306	32159	0.5216	0.703	2010	405	0	0	0	9.24	1.14	4.16	37.4	2291	10265	7005	6211	38531	34217	1	28	8
Deodápolis	5003452	12139	0.4585	0.694	2010	116	0	0	0	29.81	7.47	5.37	62.47	1402	7336	3101	3101	13905	13662	0	5	11
Dois Irmãos do Buriti	5003488	10363	0.5851	0.639	2010	83	0	0	0	11.61	0.79	2.37	54.88	1415	3059	2223	2223	9490	9490	0	11	1
Douradina	5003504	5364	0.6174	0.699	2010	29	0	0	0	13.64	0.91	4.55	40	745	1056	1058	1058	5324	5287	0	7	4
Dourados	5003702	196035	0.5311	0.747	2010	2237	0	0	0	7.27	0.86	4.11	32.95	16962	52343	40569	33046	158987	127224	0	156	60
Eldorado	5003751	11694	0.4989	0.684	2010	75	0	0	0	12.53	9.06	5.96	62.53	1804	5797	1877	1815	8780	8333	0	10	3
Fátima do Sul	5003801	19035	0.5247	0.714	2010	174	0	0	0	24.42	0.75	3.57	46.9	3751	16067	4968	4964	20391	20298	0	23	5
Figueirão	5003900	2928	0.4388	0.66	2010	19	0	0	0	0	0	0	0	193	828	463	463	2384	2384	0	1	0
Glória de Dourados	5004007	9927	0.4676	0.721	2010	58	0	0	0	20.21	2.95	1.26	52.42	3293	8680	3324	3092	20992	12528	0	8	3
Guia Lopes da Laguna	5004106	10366	0.5826	0.675	2010	62	0	0	0	18.14	2.81	1.83	49.93	425	1876	1902	1902	7972	7972	0	4	8
Iguatemi	5004304	14875	0.513	0.662	2010	73	0	0	0	6.39	3.53	10.21	46.56	1367	3743	1993	1955	9648	9352	0	9	3
Inocência	5004403	7669	0.4893	0.681	2010	62	0	0	0	5.84	1.3	0.65	50.97	206	762	892	892	4890	4890	0	5	4
Itaporã	5004502	20865	0.5471	0.654	2010	98	0	0	0	13.48	0.71	4.61	37.23	1915	3886	3588	3494	14379	13856	0	19	4
Itaquiraí	5004601	18614	0.5253	0.62	2010	89	0	0	0	16.26	3.6	6.97	52.15	290	528	3038	3004	14065	13855	0	12	9
Ivinhema	5004700	22341	0.4834	0.72	2010	174	0	0	0	17.81	10.81	7.99	58.98	1878	10945	4550	4550	21341	21341	0	20	9
Japorã	5004809	7731	0.6701	0.526	2010	41	0	0	0	13.05	4.92	4.07	45.59	99	206	561	561	3458	3446	0	3	2
Jaraguari	5004908	6341	0.4876	0.664	2010	70	0	0	0	0	0	11.9	30.95	133	1944	826	750	6057	5704	0	2	0
Jardim	5005004	24346	0.5593	0.712	2010	153	0	0	0	16.35	3.35	1.52	38.48	1726	8383	2924	2906	13347	13243	2	21	2
Jateí	5005103	4011	0.6067	0.708	2010	51	0	0	0	14.07	1.51	1.51	38.19	300	718	942	942	4503	4503	0	2	0
Juti	5005152	5900	0.5266	0.623	2010	53	0	0	0	11.3	2.74	2.74	45.55	345	1347	959	897	4331	4013	0	6	0
Ladário	5005202	19617	0.5344	0.704	2010	68	0	0	0	7.72	2.2	4.25	39.37	537	2122	2237	2051	9888	9077	1	10	3
Laguna Carapã	5005251	6491	0.5292	0.672	2010	60	0	0	0	14.9	1.99	2.32	39.4	287	802	971	791	6437	5347	0	6	3
Maracaju	5005400	37405	0.567	0.736	2010	297	0	0	0	4.59	1.19	5.15	35.71	2715	5868	5317	4739	20750	17893	0	22	9
Miranda	5005608	25595	0.5526	0.632	2010	120	0	0	0	15.1	3.62	3.02	65.94	339	653	2922	2717	11490	10184	1	18	7
Mundo Novo	5005681	17043	0.5144	0.686	2010	101	0	0	0	16.39	6.95	10.65	55.12	1067	6537	3062	3057	13888	13833	0	9	5
Naviraí	5005707	46424	0.4822	0.7	2010	214	0	0	0	5.2	2.73	3.01	25.86	2838	9204	5553	5294	25761	24621	0	28	14
Nioaque	5005806	14391	0.5968	0.639	2010	93	0	0	0	2.26	0.75	5.26	24.06	1166	4646	2437	2437	10315	10315	0	9	2
Nova Alvorada do Sul	5006002	16432	0.5881	0.694	2010	94	0	0	0	7.86	2.2	3.77	34.91	2420	12567	2198	2190	10219	10058	0	14	9
Nova Andradina	5006200	45585	0.487	0.721	2010	352	0	0	0	11.51	6.13	3.46	49.35	2469	7387	8166	7833	35917	33725	1	38	21
Novo Horizonte do Sul	5006259	4940	0.4063	0.649	2010	53	0	0	0	8.07	7.37	3.51	53.68	703	1720	1275	1274	4973	4944	0	3	3
Paranaíba	5006309	40192	0.5007	0.721	2010	363	0	0	0	7.63	0.04	0.55	32.56	2565	9767	7217	7073	37900	36426	1	38	14
Paranhos	5006358	12350	0.6555	0.588	2010	87	0	0	0	24.06	14.85	1.88	66.53	700	2610	1116	1110	6445	6445	0	4	0
Pedro Gomes	5006408	7967	0.4883	0.671	2010	75	0	0	0	10.53	0.99	3.29	35.2	1505	4684	1240	1229	8068	7934	0	7	3
Ponta Porã	5006606	77872	0.6041	0.701	2010	541	0	0	0	16.72	0.71	3.03	54.13	3599	16732	7505	7372	40273	39902	1	67	36
Porto Murtinho	5006903	15372	0.6237	0.666	2010	59	0	0	0	14.46	2.94	3.92	37.5	528	1523	2263	1870	9161	7322	0	6	2
Ribas do Rio Pardo	5007109	20946	0.4776	0.664	2010	117	0	0	0	15.96	0.25	2.24	34.16	2040	8408	2183	2089	8333	7685	0	16	11
Rio Brilhante	5007208	30663	0.5309	0.715	2010	255	0	0	0	15.33	0.81	2.68	33.41	3816	14136	6025	5514	29401	26507	0	29	11
Rio Negro	5007307	5036	0.5509	0.709	2010	43	0	0	0	30.34	9.27	0.28	71.07	687	1495	1308	1206	6689	5547	1	7	3
Rio Verde de Mato Grosso	5007406	18890	0.4632	0.673	2010	176	0	0	0	10.54	1.69	2.08	40.73	1934	12835	3892	3883	18875	18818	0	16	2
Rochedo	5007505	4928	0.4846	0.651	2010	35	0	0	0	0	0	2.9	23.19	667	2431	944	944	5698	5697	0	4	2
Santa Rita do Pardo	5007554	7259	0.4448	0.642	2010	61	0	0	0	20	0.71	1.43	48.21	316	388	1295	1246	4631	4238	0	4	2
São Gabriel do Oeste	5007695	22203	0.5406	0.729	2010	240	0	0	0	9.63	0.22	2.3	35.67	2002	8185	4307	3342	21477	16309	0	19	6
Selvíria	5007802	6287	0.4551	0.682	2010	61	0	0	0	5.47	0.78	9.38	42.19	2376	8841	2072	2072	8997	8972	1	8	3
Sete Quedas	5007703	10780	0.547	0.614	2010	75	0	0	0	28.96	17.52	1.81	65.75	578	1543	2383	2383	11331	11331	0	7	3
Sidrolândia	5007901	42132	0.5847	0.686	2010	255	0	0	0	15.05	1.16	1.69	57.52	9298	22232	9686	9210	42224	39903	1	33	11
Sonora	5007935	14833	0.5147	0.681	2010	81	0	0	0	22.07	2.23	1.4	43.58	1710	5942	2549	2539	13763	11612	0	5	3
Tacuru	5007950	10215	0.5957	0.593	2010	69	0	0	0	13.41	1.4	2.23	57.26	1772	6951	1283	1283	6696	6695	0	4	5
Taquarussu	5007976	3518	0.4476	0.651	2010	63	0	0	0	9.82	1.79	2.68	45.09	997	3981	997	997	3981	3980	0	3	1
Terenos	5008008	17146	0.5206	0.658	2010	92	0	0	0	0	0	2.41	18.67	695	2863	2603	2234	11057	8825	0	7	3
Três Lagoas	5008305	101791	0.5099	0.744	2010	677	0	0	0	3.34	0.04	1.35	27.72	1308	4689	21743	18717	83512	71786	1	88	30
Vicentina	5008404	5901	0.4681	0.711	2010	46	0	0	0	3.79	4.73	0.95	34.7	1148	2447	2250	2250	11081	11081	0	10	2
Água Clara	5000203	14686	0.5081	0.67	2011	111	0	0	0	1.29	9.03	2.58	26.77	4011	9653	1730	1730	7492	7492	0	7	6
Alcinópolis	5000252	4638	0.5473	0.711	2011	58	0	0	0	0	0	0	14.81	377	2208	497	497	3725	3725	0	3	6
Amambai	5000609	35133	0.5628	0.673	2011	447	0	0	0	14.47	4.57	2.05	42.53	1888	4458	4959	4716	22985	21862	0	33	11
Anastácio	5000708	23940	0.4811	0.663	2011	205	0	0	0	5.44	2.37	2.57	37.88	2251	8824	3917	3894	18481	18394	0	22	3
Anaurilândia	5000807	8535	0.522	0.67	2011	93	0	0	0	7.62	1.27	5.4	43.81	934	2975	2040	1849	7661	6894	0	3	3
Angélica	5000856	9326	0.4282	0.697	2011	136	0	0	0	17.56	3.33	6.22	57.33	1391	5013	1970	1926	9599	9219	0	7	6
Antônio João	5000906	8270	0.5604	0.643	2011	106	0	0	0	12.04	1.82	3.65	55.11	682	3189	1409	1387	8814	8496	0	2	5
Aparecida do Taboado	5001003	22621	0.4802	0.697	2011	326	0	0	0	8.95	0.91	2.43	36.27	4639	22765	6922	6352	30159	27007	6	27	9
Aquidauana	5001102	45781	0.5622	0.688	2011	930	0	0	0	7.36	1.91	6.18	41.55	6095	17510	10546	10329	39563	38634	1	58	6
Aral Moreira	5001243	10420	0.5366	0.633	2011	100	0	0	0	25.93	0.71	1.41	49.03	673	3488	751	728	4209	3951	0	3	1
Bandeirantes	5001508	6624	0.5187	0.681	2011	88	0	0	0	2.33	0	2.33	39.53	323	1212	1037	941	5194	4660	0	11	4
Bataguassu	5001904	20119	0.4878	0.71	2011	254	0	0	0	13.28	3.19	3.19	37.82	2403	4951	5302	4806	22898	20530	2	15	8
Batayporã	5002001	10960	0.5654	0.684	2011	166	0	0	0	16.15	2.21	2.88	53.98	930	3967	2827	2807	13587	13538	0	5	1
Bela Vista	5002100	23290	0.6165	0.698	2011	252	0	0	0	6.13	0.26	6.77	42.02	1886	7064	2614	2608	14271	14248	0	15	3
Bodoquena	5002159	7956	0.5133	0.666	2011	112	0	0	0	13.61	3.06	3.06	53.4	321	920	1647	1610	8262	8064	0	5	4
Bonito	5002209	19789	0.5452	0.67	2011	165	0	0	0	14.09	0.49	2.25	45.5	945	3713	1249	1206	5937	5718	0	18	2
Brasilândia	5002308	11817	0.5143	0.701	2011	199	0	0	0	12.86	3.17	0.63	49.52	823	1440	2924	2856	12880	12306	0	10	7
Caarapó	5002407	26156	0.5054	0.692	2011	257	0	0	0	9.82	2.55	1.82	31.18	2395	5593	5706	4757	22197	18371	0	21	8
Camapuã	5002605	13617	0.5023	0.703	2011	188	0	0	0	18.01	2.64	0.78	38.82	1627	7082	2433	2359	13615	12987	0	11	4
Campo Grande	5002704	796252	0.572	0.784	2011	14703	0	0	0	1.38	0.22	4.11	26.79	27476	64449	175912	128287	627369	445153	12	902	257
Caracol	5002803	5460	0.4334	0.647	2011	57	0	0	0	16.49	5.67	2.58	48.97	37	90	690	690	3133	3133	0	3	4
Cassilândia	5002902	21034	0.5503	0.727	2011	284	0	0	0	4.99	0.94	2.65	44.77	4715	21889	5680	5680	25968	25932	0	37	21
Chapadão do Sul	5002951	20262	0.473	0.754	2011	325	0	0	0	4.99	1.9	0.95	44.66	407	1827	1279	1148	6268	5461	0	9	13
Corguinho	5003108	4960	0.5368	0.671	2011	50	0	0	0	0	0	0	8.82	574	1977	1076	1041	5496	5369	0	2	1
Coronel Sapucaia	5003157	14161	0.5595	0.589	2011	103	0	0	0	14.53	3.49	1.74	32.56	1054	3659	1453	1405	7915	7678	0	11	10
Corumbá	5003207	104318	0.5589	0.7	2011	1137	0	0	0	7.86	2.14	3.97	38.18	7689	19733	17260	16882	60064	58383	1	77	19
Costa Rica	5003256	20027	0.4753	0.706	2011	258	0	0	0	6.43	0.23	1.26	27.55	676	2119	3909	3379	22440	19457	0	16	17
Coxim	5003306	32259	0.5216	0.703	2011	580	0	0	0	3.13	0.36	5.12	36.65	1668	6956	7404	6638	38991	34875	0	37	15
Deodápolis	5003452	12200	0.4585	0.694	2011	174	0	0	0	30.95	6.55	2.98	62.05	1960	8975	3574	3561	15264	15259	0	7	6
Dois Irmãos do Buriti	5003488	10442	0.5851	0.639	2011	122	0	0	0	7.2	0.82	3.09	53.09	1405	2479	2368	2368	9812	9781	0	10	1
Douradina	5003504	5413	0.6174	0.699	2011	47	0	0	0	6.25	0	5.21	31.25	735	1241	1162	1148	5750	5577	0	6	4
Dourados	5003702	198422	0.5311	0.747	2011	4112	0	0	0	5.94	1.11	4.06	33.67	20531	60317	44784	35835	165365	130309	2	205	101
Eldorado	5003751	11743	0.4989	0.684	2011	116	0	0	0	8.54	8.41	5.87	60.88	1942	7588	2993	2848	12889	11850	1	15	4
Fátima do Sul	5003801	19030	0.5247	0.714	2011	244	0	0	0	20.3	1.31	4.28	49.75	2885	17074	5173	5141	21302	21184	0	25	8
Figueirão	5003900	2937	0.4388	0.66	2011	34	0	0	0	5.56	0	11.11	50	682	1085	396	389	2625	2583	0	3	0
Glória de Dourados	5004007	9919	0.4676	0.721	2011	118	0	0	0	21.52	2.48	2.48	56.95	2670	412366	3433	3264	14326	13765	0	17	5
Guia Lopes da Laguna	5004106	10309	0.5826	0.675	2011	150	0	0	0	12.37	2.06	0.15	43	485	2359	2384	2384	10966	10966	1	14	7
Iguatemi	5004304	14972	0.513	0.662	2011	154	0	0	0	7.88	3.74	8.57	49.75	1027	2878	2840	2717	12404	11991	0	18	2
Inocência	5004403	7654	0.4893	0.681	2011	98	0	0	0	2.88	2.52	0.72	58.99	248	922	667	667	3845	3845	0	8	6
Itaporã	5004502	21159	0.5471	0.654	2011	221	0	0	0	9.72	0.31	3.76	34.8	2001	4758	3117	3091	12162	11994	0	15	7
Itaquiraí	5004601	18833	0.5253	0.62	2011	151	0	0	0	16.93	2.58	2.58	47.98	374	1070	2558	2557	12632	12617	0	8	10
Ivinhema	5004700	22395	0.4834	0.72	2011	290	0	0	0	12.02	10.33	8.54	54.93	2089	11489	4565	4564	21362	21362	0	30	14
Japorã	5004809	7854	0.6701	0.526	2011	71	21	21	0.3	12.28	1.73	1.89	39.69	108	149	631	631	3754	3752	0	3	0
Jaraguari	5004908	6415	0.4876	0.664	2011	89	8	8	0.09	0	0	0	24.44	819	1409	837	761	5810	5364	1	1	2
Jardim	5005004	24485	0.5593	0.712	2011	316	1	1	0	18.43	2.53	0.84	49.04	2669	10386	3437	3380	15371	15087	1	21	5
Jateí	5005103	4008	0.6067	0.708	2011	73	1	1	0.01	17.5	1.88	2.5	38.75	299	716	971	971	4549	4549	0	2	3
Juti	5005152	5971	0.5266	0.623	2011	90	5	5	0.06	6.54	1.54	1.54	41.54	147	365	477	463	1752	1704	0	4	4
Ladário	5005202	19948	0.5344	0.704	2011	151	4	4	0.03	7.59	1.99	3.25	42.68	788	3181	3064	2869	13122	12155	0	14	2
Laguna Carapã	5005251	6565	0.5292	0.672	2011	119	3	3	0.03	9.54	4.98	1.66	34.44	318	909	996	769	6496	4849	0	12	6
Maracaju	5005400	38264	0.567	0.736	2011	410	5	5	0.01	3.24	1.24	6.39	39.66	2923	7281	5911	5440	21707	19727	1	29	11
Miranda	5005608	25794	0.5526	0.632	2011	182	4	4	0.02	7.64	3.82	5.82	60	419	1241	2989	2732	11486	10349	1	20	4
Mundo Novo	5005681	17149	0.5144	0.686	2011	138	11	11	0.08	14.44	2.73	3.9	55.9	1450	7741	3323	3308	14858	14629	0	10	13
Naviraí	5005707	47174	0.4822	0.7	2011	379	3	3	0.01	4.55	2.78	3.97	25.02	3941	13418	6934	6630	31825	30263	0	38	21
Nioaque	5005806	14338	0.5968	0.639	2011	127	2	2	0.02	6.87	2.29	3.05	35.88	948	4036	2831	2831	11792	11792	1	10	5
Nova Alvorada do Sul	5006002	16930	0.5881	0.694	2011	195	13	13	0.07	14.55	3.1	2.48	46.13	2736	17542	3037	2934	13690	13208	0	8	13
Nova Andradina	5006200	46369	0.487	0.721	2011	976	1	1	0	7.79	3.7	3.76	42.6	2548	6873	8021	7758	35053	33887	0	26	21
Novo Horizonte do Sul	5006259	4827	0.4063	0.649	2011	65	11	11	0.17	5.49	4.64	7.59	52.32	641	1534	1452	1452	5425	5425	0	1	1
Paranaíba	5006309	40330	0.5007	0.721	2011	688	8	8	0.01	5.21	0.08	0.58	30.89	3035	11796	7488	7386	40411	36455	0	43	23
Paranhos	5006358	12514	0.6555	0.588	2011	147	3	3	0.02	19.89	9.81	1.63	66.49	1316	3642	1348	1345	7333	7333	0	5	3
Pedro Gomes	5006408	7924	0.4883	0.671	2011	110	8	8	0.07	5.95	2.83	3.68	35.41	1053	4764	1451	1420	8736	8556	0	5	2
Ponta Porã	5006606	79174	0.6041	0.701	2011	843	3	3	0	12.22	0.41	4.21	50.67	4733	18671	8434	8409	39741	39558	3	78	41
Porto Murtinho	5006903	15530	0.6237	0.666	2011	92	1	1	0.01	11.11	0.69	1.62	29.17	617	1468	2339	1796	9376	6550	1	16	0
Ribas do Rio Pardo	5007109	21271	0.4776	0.664	2011	188	1	1	0.01	4.44	1.78	3.25	28.11	2417	11088	2911	2791	10112	9514	0	12	6
Rio Brilhante	5007208	31279	0.5309	0.715	2011	413	2	2	0	8.64	0.55	3.55	30.3	4456	16879	6638	5754	31235	26672	0	16	15
Rio Negro	5007307	5006	0.5509	0.709	2011	80	6	6	0.08	30.82	3.28	0.33	66.56	896	1857	1341	1247	6523	5788	0	8	2
Rio Verde de Mato Grosso	5007406	18948	0.4632	0.673	2011	298	1	1	0	8.13	2	5.12	37.64	3193	20267	5020	5006	23452	23325	0	20	9
Rochedo	5007505	4972	0.4846	0.651	2011	55	19	19	0.35	0	0	0	11.86	702	2837	1040	1031	6093	6005	0	5	3
Santa Rita do Pardo	5007554	7307	0.4448	0.642	2011	102	7	7	0.07	13.67	0	1.17	44.14	196	277	1358	1194	4603	3937	0	4	0
São Gabriel do Oeste	5007695	22617	0.5406	0.729	2011	401	6	6	0.01	8.38	0.12	1.77	26.33	2058	8037	4155	3320	20357	15166	0	14	14
Selvíria	5007802	6303	0.4551	0.682	2011	82	2	2	0.02	5.88	0	4.71	41.76	2239	8640	2078	2078	9020	9020	0	10	3
Sete Quedas	5007703	10769	0.547	0.614	2011	118	2	2	0.02	15.97	20.46	3.61	64.11	527	4058	2566	2566	11691	11631	0	9	5
Sidrolândia	5007901	43564	0.5847	0.686	2011	456	5	5	0.01	7.31	0.19	2.24	55.95	9115	23701	10672	9790	44774	41015	0	28	13
Sonora	5007935	15240	0.5147	0.681	2011	113	1	1	0.01	25.85	2.4	2.61	52.1	1033	4421	1890	1890	7877	7877	1	5	8
Tacuru	5007950	10330	0.5957	0.593	2011	136	4	4	0.03	10.98	0.3	1.48	62.02	912	2083	1525	1524	7502	7493	0	6	3
Taquarussu	5007976	3520	0.4476	0.651	2011	92	12	12	0.13	8.13	3.66	2.03	55.69	1127	4328	992	992	4138	4138	0	5	1
Terenos	5008008	17567	0.5206	0.658	2011	139	6	6	0.04	0	0	1.96	22.88	1049	3189	2540	2038	8895	6856	2	11	8
Três Lagoas	5008305	103536	0.5099	0.744	2011	1512	1	1	0	4.14	0.52	3.92	29.52	1911	4662	23261	18673	88060	68498	4	112	56
Vicentina	5008404	5911	0.4681	0.711	2011	64	3	3	0.05	3.88	5.83	5.34	40.78	1507	2469	2528	2528	11599	11599	0	5	1
Água Clara	5000203	14939	0.5081	0.67	2012	138	10	10	0.07	1.19	9.25	5.67	34.33	3431	11998	2306	2306	8611	8413	0	9	0
Alcinópolis	5000252	4704	0.5473	0.711	2012	55	1	1	0.02	0	0	3.85	15.38	604	3109	507	507	3672	3672	0	1	2
Amambai	5000609	35523	0.5628	0.673	2012	488	3	3	0.01	9.5	4.13	1.49	41.6	1799	4936	117800	117590	140876	139685	0	22	12
Anastácio	5000708	24041	0.4811	0.663	2012	227	2	2	0.01	6.87	3.95	2.84	42.7	3384	11939	4794	4778	20794	20685	0	26	5
Anaurilândia	5000807	8575	0.522	0.67	2012	127	2	2	0.02	16.67	1.26	2.53	47.73	706	2652	2306	2117	8810	8116	0	10	3
Angélica	5000856	9462	0.4282	0.697	2012	152	1	1	0.01	24.51	2.54	2.82	62.82	1540	6374	2119	2031	10478	9669	0	4	2
Antônio João	5000906	8329	0.5604	0.643	2012	100	1	1	0.01	19.58	2.65	2.12	55.03	661	3746	1464	1433	8879	8584	0	9	4
Aparecida do Taboado	5001003	22912	0.4802	0.697	2012	324	4	4	0.01	15.55	0.91	4.27	55.03	5947	22059	6694	6372	28818	27347	0	20	12
Aquidauana	5001102	45943	0.5622	0.688	2012	966	7	7	0.01	9.21	2.83	3.77	42.91	6784	19468	11279	11031	41902	40713	0	39	12
Aral Moreira	5001243	10583	0.5366	0.633	2012	127	2	2	0.02	29.3	0.85	1.27	54.78	596	4246	837	837	4674	4633	1	8	3
Bandeirantes	5001508	6637	0.5187	0.681	2012	95	1	1	0.01	1.89	0	0	24.53	522	1878	973	939	4212	4052	0	6	4
Bataguassu	5001904	20389	0.4878	0.71	2012	272	2	2	0.01	9.9	3.59	4.59	44.19	2113	3765	6510	6059	27265	25366	0	14	5
Batayporã	5002001	10983	0.5654	0.684	2012	168	6	6	0.04	15.96	1.28	2.39	55.41	850	4295	3266	3256	14355	14185	0	9	4
Bela Vista	5002100	23395	0.6165	0.698	2012	244	13	13	0.05	6.56	0.95	6.09	38.42	1555	5835	2910	2893	15747	15609	0	12	6
Bodoquena	5002159	7928	0.5133	0.666	2012	104	7	7	0.07	12.55	0.37	3.32	46.86	528	1523	1777	1754	8167	8078	1	4	1
Bonito	5002209	19985	0.5452	0.67	2012	244	7	7	0.03	12.28	0.66	0.88	42.81	1176	4125	2748	2627	10887	10559	0	13	5
Brasilândia	5002308	11807	0.5143	0.701	2012	212	1	1	0	8.08	3.39	0.97	47.98	889	1894	3133	2986	13660	12488	0	4	14
Caarapó	5002407	26532	0.5054	0.692	2012	283	3	3	0.01	10.02	2.79	1.81	36.54	2305	4807	5685	4909	20729	17581	0	20	8
Camapuã	5002605	13609	0.5023	0.703	2012	209	5	5	0.02	17.03	2.8	0.86	36.85	1847	8528	2705	2561	15682	14764	0	14	1
Campo Grande	5002704	805397	0.572	0.784	2012	16939	3	3	0	1.22	0.17	3.99	27.48	33660	78940	181337	135320	628032	457501	24	802	159
Caracol	5002803	5520	0.4334	0.647	2012	68	2	2	0.03	14.29	3.57	1.79	48.81	68	235	523	523	2339	2339	0	5	0
Cassilândia	5002902	21099	0.5503	0.727	2012	302	6	6	0.02	3.03	0.67	2.19	45.29	5230	23689	6198	6198	27724	27684	0	19	6
Chapadão do Sul	5002951	20855	0.473	0.754	2012	361	4	4	0.01	6.59	3.61	1.74	43.91	797	2370	2763	2198	11478	9427	0	8	5
Corguinho	5003108	5054	0.5368	0.671	2012	50	2	2	0.04	0	0	0	9.38	751	2899	1140	1140	6016	6016	0	8	2
Coronel Sapucaia	5003157	14254	0.5595	0.589	2012	108	8	8	0.07	6.16	0.68	3.42	27.4	853	2729	1450	1422	8167	7876	0	6	9
Corumbá	5003207	104912	0.5589	0.7	2012	1236	7	7	0.01	10.55	1.91	4.34	40.11	6899	19330	14667	14184	50132	48197	3	86	18
Costa Rica	5003256	20348	0.4753	0.706	2012	334	7	7	0.02	5.21	0	1.87	28.97	636	2139	4088	3442	22505	19387	1	20	7
Coxim	5003306	32355	0.5216	0.703	2012	573	3	3	0.01	4.86	0.43	3.9	38.42	1423	4841	7531	6904	38375	35037	0	25	6
Deodápolis	5003452	12259	0.4585	0.694	2012	186	18	18	0.1	23.39	3.08	2.06	47.56	2882	9193	4909	4909	20187	20187	0	13	3
Dois Irmãos do Buriti	5003488	10519	0.5851	0.639	2012	130	5	5	0.04	4.94	0	1.57	48.31	1082	1945	2374	2374	9383	9332	0	14	0
Douradina	5003504	5460	0.6174	0.699	2012	61	6	6	0.1	8.89	0	2.96	29.63	936	1763	1120	1095	5296	5125	0	5	1
Dourados	5003702	200729	0.5311	0.747	2012	4359	13	13	0	5.66	0.47	2.9	32.23	22591	61488	48572	36842	178738	134128	1	161	54
Eldorado	5003751	11790	0.4989	0.684	2012	124	4	4	0.03	10.61	6.77	4.06	58.92	1067	4123	3053	2911	14031	12440	0	13	5
Fátima do Sul	5003801	19024	0.5247	0.714	2012	246	4	4	0.02	18.33	0.78	3.18	42.75	3827	17531	6247	6215	25007	24481	1	21	0
Figueirão	5003900	2945	0.4388	0.66	2012	37	2	2	0.05	5.88	0	5.88	29.41	408	591	482	406	2969	2491	1	3	0
Glória de Dourados	5004007	9911	0.4676	0.721	2012	124	1	1	0.01	22.07	3.98	2.98	62.82	2308	8262	4177	3963	17159	16472	1	6	0
Guia Lopes da Laguna	5004106	10253	0.5826	0.675	2012	162	7	7	0.04	13.45	3.07	1.32	43.57	508	1959	2511	2511	11291	11287	0	13	2
Iguatemi	5004304	15065	0.513	0.662	2012	167	2	2	0.01	1.66	1.49	7.12	50.41	1519	4308	3437	3317	15455	14756	0	7	5
Inocência	5004403	7639	0.4893	0.681	2012	97	5	5	0.05	3.41	1.14	1.14	59.47	360	901	896	896	4809	4809	0	4	1
Itaporã	5004502	21442	0.5471	0.654	2012	241	21	21	0.09	5.22	0.8	3.61	29.32	2353	9814	2966	2928	11269	11174	0	15	6
Itaquiraí	5004601	19044	0.5253	0.62	2012	159	5	5	0.03	19.28	3.09	3.21	55.38	751	3028	3131	3122	14649	14634	0	13	8
Ivinhema	5004700	22447	0.4834	0.72	2012	349	7	7	0.02	12.59	4.5	8.19	53.15	2622	11732	4762	4762	21663	21663	0	14	7
Japorã	5004809	7972	0.6701	0.526	2012	70	4	25	0.36	3.09	2.16	1.08	39.26	281	1251	935	935	5199	5197	0	5	1
Jaraguari	5004908	6485	0.4876	0.664	2012	76	1	9	0.12	4.76	0	0	16.67	906	1610	833	753	5487	5106	0	3	1
Jardim	5005004	24619	0.5593	0.712	2012	325	4	5	0.02	16.39	1.15	1.67	45.3	2509	9227	4336	4236	18207	17775	0	20	8
Jateí	5005103	4005	0.6067	0.708	2012	81	3	4	0.05	8.33	2.78	2.08	33.33	181	800	1045	1045	4767	4767	0	5	6
Juti	5005152	6039	0.5266	0.623	2012	93	21	26	0.28	9.91	0.29	0.87	50.44	685	1799	1165	1049	4775	4125	0	6	4
Ladário	5005202	20267	0.5344	0.704	2012	159	13	17	0.11	12.17	2.65	2.88	44.69	1048	3869	5133	3075	13834	12435	1	15	5
Laguna Carapã	5005251	6636	0.5292	0.672	2012	125	3	6	0.05	11.11	3.97	0.4	33.73	415	1035	937	706	5172	3997	0	5	0
Maracaju	5005400	39095	0.567	0.736	2012	395	1	6	0.02	1.36	1.07	6.12	34.89	3370	9847	6999	6695	26272	25089	0	20	6
Miranda	5005608	25986	0.5526	0.632	2012	206	3	7	0.03	6.75	1.13	4.88	55.53	231	683	3083	2696	11216	9795	1	29	5
Mundo Novo	5005681	17251	0.5144	0.686	2012	142	10	21	0.15	5.49	0.6	1.6	45.91	1514	7741	3453	3342	15801	15092	0	9	10
Naviraí	5005707	47899	0.4822	0.7	2012	493	15	18	0.04	3.29	2.67	3.19	25.96	3281	10056	7320	6864	30667	28750	1	27	12
Nioaque	5005806	14287	0.5968	0.639	2012	128	6	8	0.06	6.85	0	2.05	29.45	954	5002	2399	2399	10479	10479	0	6	4
Nova Alvorada do Sul	5006002	17410	0.5881	0.694	2012	214	12	25	0.12	7.99	2.48	3.03	40.77	2980	18225	3768	3552	15633	14934	0	4	6
Nova Andradina	5006200	47126	0.487	0.721	2012	815	7	8	0.01	7.29	3.61	2.69	40.72	2332	5507	8094	7731	34116	32592	1	26	13
Novo Horizonte do Sul	5006259	4718	0.4063	0.649	2012	71	7	18	0.25	9.19	1.47	4.04	43.01	593	1609	1540	1540	5662	5662	0	2	4
Paranaíba	5006309	40462	0.5007	0.721	2012	714	11	19	0.03	6.9	0.17	0.61	32.15	2777	7717	8797	8558	39191	37323	0	47	13
Paranhos	5006358	12673	0.6555	0.588	2012	164	14	17	0.1	10.63	6.64	0.33	54.15	957	2757	1205	1205	6416	6416	0	6	4
Pedro Gomes	5006408	7882	0.4883	0.671	2012	115	7	15	0.13	11.18	2.96	3.29	35.53	496	2034	1522	1451	8482	8182	0	2	2
Ponta Porã	5006606	80433	0.6041	0.701	2012	863	5	8	0.01	14.92	0.24	3.25	51.68	5167	17701	10322	10255	45232	44990	0	91	42
Porto Murtinho	5006903	15683	0.6237	0.666	2012	133	6	7	0.05	10	0.26	1.03	32.82	625	1315	2522	1669	9337	5834	0	15	2
Ribas do Rio Pardo	5007109	21584	0.4776	0.664	2012	222	7	8	0.04	8.76	0.22	2.92	29.44	1656	5413	2614	2491	8881	7944	0	14	3
Rio Brilhante	5007208	31875	0.5309	0.715	2012	448	5	7	0.02	9.65	0.85	2.16	31.97	4802	16503	7367	6619	33425	29545	1	11	10
Rio Negro	5007307	4977	0.5509	0.709	2012	82	4	10	0.12	26.45	1.45	0.36	74.28	598	1481	1379	1296	6442	5625	0	8	2
Rio Verde de Mato Grosso	5007406	19004	0.4632	0.673	2012	285	18	19	0.07	2.91	0	7.96	35.92	2981	18280	5487	5226	24804	23635	0	23	13
Rochedo	5007505	5015	0.4846	0.651	2012	55	4	23	0.42	5	0	0	18.33	720	3875	1363	1171	7257	5842	0	3	0
Santa Rita do Pardo	5007554	7353	0.4448	0.642	2012	124	5	12	0.1	18.5	0.44	3.08	51.1	372	501	1532	1354	5107	4391	0	2	1
São Gabriel do Oeste	5007695	23016	0.5406	0.729	2012	449	5	11	0.02	6.71	0.46	1.5	29.4	2019	7855	4904	3720	23014	16584	1	16	4
Selvíria	5007802	6318	0.4551	0.682	2012	85	4	6	0.07	5.36	0	6.25	27.68	1907	7140	1953	1953	7856	7856	1	6	1
Sete Quedas	5007703	10757	0.547	0.614	2012	123	1	3	0.02	19.75	8.64	3.09	69.55	714	4300	2558	2558	12015	12015	0	11	3
Sidrolândia	5007901	44949	0.5847	0.686	2012	473	3	8	0.02	5.35	1.36	2.63	49.09	9188	25557	11453	10180	47136	41621	1	27	8
Sonora	5007935	15632	0.5147	0.681	2012	134	6	7	0.05	22.72	3.7	1.98	51.85	1843	6273	2981	2957	11757	11640	1	9	3
Tacuru	5007950	10442	0.5957	0.593	2012	163	8	12	0.07	35.42	0.24	1.45	61.69	755	2171	1636	1624	7701	7700	0	7	1
Taquarussu	5007976	3522	0.4476	0.651	2012	94	6	18	0.19	12.98	1.44	0.48	50.96	997	4461	997	997	4461	4461	0	5	2
Terenos	5008008	17975	0.5206	0.658	2012	147	9	15	0.1	0.98	0	6.86	30.88	1702	3694	3186	2676	11971	9766	0	5	7
Três Lagoas	5008305	105224	0.5099	0.744	2012	1536	2	3	0	7.36	0.9	3.7	34.29	2410	6023	29210	22094	105474	76626	0	79	34
Vicentina	5008404	5920	0.4681	0.711	2012	71	24	27	0.38	7.79	3.57	2.27	42.53	1565	2551	2839	2839	12165	12165	0	10	0
Água Clara	5000203	14939	0.5081	0.67	2013	150	11	21	0.14	1.7	2.27	2.55	31.44	1587	5213	2168	2168	7556	7424	0	7	1
Alcinópolis	5000252	4704	0.5473	0.711	2013	64	7	8	0.13	0	0	10.87	19.57	514	2940	464	433	3428	3174	0	4	2
Amambai	5000609	35523	0.5628	0.673	2013	488	18	21	0.04	11.26	4.38	1.71	39.85	1769	5245	6658	6123	29120	26569	0	32	13
Anastácio	5000708	24041	0.4811	0.663	2013	250	4	6	0.02	9.74	2.87	3.48	44.35	2840	11199	4208	4185	16707	16626	0	25	9
Anaurilândia	5000807	8575	0.522	0.67	2013	176	4	6	0.03	17.11	1.22	3.26	46.84	1035	3142	2134	2000	8720	7826	0	5	3
Angélica	5000856	9462	0.4282	0.697	2013	150	14	15	0.1	19.27	4.31	2.49	59.41	1451	5443	2052	1999	9018	8695	0	13	9
Antônio João	5000906	8329	0.5604	0.643	2013	109	5	6	0.06	17.07	7.32	6.1	56.1	420	2216	1512	1415	8477	7901	0	8	5
Aparecida do Taboado	5001003	22912	0.4802	0.697	2013	304	4	8	0.03	11.23	2.12	3.64	54.02	5070	16805	5354	4944	21579	19604	1	28	8
Aquidauana	5001102	45943	0.5622	0.688	2013	956	3	10	0.01	10.24	1.24	4.23	40.68	5619	16090	10000	9854	36403	35545	1	41	3
Aral Moreira	5001243	10583	0.5366	0.633	2013	169	5	7	0.04	25.15	1.22	0.41	54.77	1129	6009	921	838	4746	4300	0	8	1
Bandeirantes	5001508	6637	0.5187	0.681	2013	97	7	8	0.08	1.26	0.42	0.84	23.43	223	983	716	715	3258	3233	0	4	2
Bataguassu	5001904	20389	0.4878	0.71	2013	310	7	9	0.03	6.65	2.22	4.43	32.28	3175	7006	6539	5988	25985	23856	0	18	17
Batayporã	5002001	10983	0.5654	0.684	2013	175	3	9	0.05	18.2	1.59	1.41	48.94	718	2243	3112	3112	14012	14011	0	8	4
Bela Vista	5002100	23395	0.6165	0.698	2013	303	2	15	0.05	7.64	1.39	4.72	35.97	1015	3593	3050	3046	16104	16017	0	22	9
Bodoquena	5002159	7928	0.5133	0.666	2013	113	2	9	0.08	5.43	0	1.16	34.88	431	1326	2007	1937	8902	8486	0	4	2
Bonito	5002209	19985	0.5452	0.67	2013	271	10	17	0.06	5.18	1.09	2.32	43.11	1785	4764	2953	2622	11195	10296	4	13	5
Brasilândia	5002308	11807	0.5143	0.701	2013	232	4	5	0.02	5.66	1.93	1.52	41.02	753	1385	3298	3025	13540	12221	0	11	3
Caarapó	5002407	26532	0.5054	0.692	2013	329	6	9	0.03	10.56	4.17	2.56	38.93	2423	5030	6635	5267	23522	18583	0	21	13
Camapuã	5002605	13609	0.5023	0.703	2013	223	1	6	0.03	9	0.47	1.18	32.7	1730	5994	3264	3034	17073	15659	0	13	6
Campo Grande	5002704	805397	0.572	0.784	2013	17225	3	6	0	0.98	0.18	3.83	30.88	38080	85945	195854	137014	644693	440810	19	906	197
Caracol	5002803	5520	0.4334	0.647	2013	62	2	4	0.06	12.4	0.41	0.83	39.67	1042	1083	657	656	3092	3092	0	4	2
Cassilândia	5002902	21099	0.5503	0.727	2013	327	10	16	0.05	4.65	0.19	2.23	46.1	4533	16344	6741	6590	29762	29022	1	26	17
Chapadão do Sul	5002951	20855	0.473	0.754	2013	366	19	23	0.06	5.34	2.11	4.6	42.48	745	1955	2491	1957	10549	8381	0	7	7
Corguinho	5003108	5054	0.5368	0.671	2013	49	3	5	0.1	2.56	0	0	25.64	817	3640	1286	1277	6396	6342	0	2	0
Coronel Sapucaia	5003157	14254	0.5595	0.589	2013	104	20	28	0.27	12.97	3.75	0.86	44.38	820	3088	1768	1651	8344	7809	0	15	7
Corumbá	5003207	104912	0.5589	0.7	2013	1345	1	8	0.01	6.33	2.05	5.45	38.84	55838	19895	12448	12090	44120	42771	0	84	12
Costa Rica	5003256	20348	0.4753	0.706	2013	360	10	17	0.05	2.75	0.11	2.01	28.93	867	3496	4317	4067	23173	21587	0	13	8
Coxim	5003306	32355	0.5216	0.703	2013	614	1	4	0.01	7.26	0.52	3.41	37.26	1330	4419	7710	6647	39227	33263	0	39	10
Deodápolis	5003452	12259	0.4585	0.694	2013	232	2	20	0.09	18.11	1.35	3.51	40	2486	10073	4905	4905	20074	20074	0	17	6
Dois Irmãos do Buriti	5003488	10519	0.5851	0.639	2013	146	5	10	0.07	4.68	0.26	0.78	47.53	766	1464	2081	2081	7906	7906	0	6	3
Douradina	5003504	5460	0.6174	0.699	2013	61	1	7	0.11	3.1	0	3.1	17.83	998	2505	1231	1184	5516	5217	0	8	2
Dourados	5003702	200729	0.5311	0.747	2013	4638	8	21	0	5.07	0.48	2.46	29.92	21533	57314	43175	30624	161923	107351	2	215	75
Eldorado	5003751	11790	0.4989	0.684	2013	163	4	8	0.05	3.29	0.66	2.63	26.97	1063	2794	3160	3010	14309	12806	1	14	9
Fátima do Sul	5003801	19024	0.5247	0.714	2013	321	21	25	0.08	18.83	0.97	2.17	41.63	4467	18188	8712	8696	30222	29789	0	21	9
Figueirão	5003900	2945	0.4388	0.66	2013	36	2	4	0.11	0	0	0	11.11	194	517	550	550	3006	3006	0	2	2
Glória de Dourados	5004007	9911	0.4676	0.721	2013	143	5	6	0.04	15.01	2.14	1.36	44.64	2146	6630	3406	3194	13222	12208	0	10	10
Guia Lopes da Laguna	5004106	10253	0.5826	0.675	2013	163	4	11	0.07	19.17	2.72	1.07	45.33	595	1875	2621	2617	10927	10847	0	13	6
Iguatemi	5004304	15065	0.513	0.662	2013	162	10	12	0.07	3.99	4.81	5.89	51.66	1638	4843	3342	3107	13867	12719	0	8	3
Inocência	5004403	7639	0.4893	0.681	2013	118	6	11	0.09	2.98	0.85	0.43	53.19	726	2050	1229	1229	6067	6037	0	5	2
Itaporã	5004502	21442	0.5471	0.654	2013	307	5	26	0.08	3.22	0.96	4.18	27.65	3494	15174	3102	3014	11846	11724	1	21	8
Itaquiraí	5004601	19044	0.5253	0.62	2013	158	2	7	0.04	12.55	2.44	2.92	42.02	844	2890	2830	2806	13150	12986	0	12	6
Ivinhema	5004700	22447	0.4834	0.72	2013	362	18	25	0.07	8.45	2.77	7.14	46.32	2774	13702	5047	5032	22718	22708	0	19	8
Japorã	5004809	7972	0.6701	0.526	2013	66	4	29	0.44	5.03	2.81	2.07	46.6	332	1019	957	957	4829	4799	0	3	2
Jaraguari	5004908	6485	0.4876	0.664	2013	89	5	14	0.16	0	0	2.04	40.82	1051	1288	952	852	5657	5100	0	3	3
Jardim	5005004	24619	0.5593	0.712	2013	367	2	7	0.02	14.42	1.15	3.03	45.56	2291	7541	3385	3256	13822	13256	0	31	4
Jateí	5005103	4005	0.6067	0.708	2013	90	5	9	0.1	5.71	0	1.14	17.14	259	489	1152	1152	4963	4963	0	2	0
Juti	5005152	6039	0.5266	0.623	2013	105	6	32	0.3	4.91	1.13	0.75	33.21	144	572	640	494	2792	1826	0	9	2
Ladário	5005202	20267	0.5344	0.704	2013	165	2	19	0.12	8.37	1.05	5.44	40.17	1163	3722	3880	3587	13887	12933	0	15	3
Laguna Carapã	5005251	6636	0.5292	0.672	2013	163	6	12	0.07	9.65	3.54	1.29	40.51	416	1294	1226	1162	6892	6594	0	7	1
Maracaju	5005400	39095	0.567	0.736	2013	481	6	12	0.02	3.17	1.46	3.41	34.74	3027	8661	7243	6780	26735	24705	0	24	16
Miranda	5005608	25986	0.5526	0.632	2013	306	5	12	0.04	3.35	3.02	5.7	52.09	661	1535	3138	2781	11428	10106	0	19	5
Mundo Novo	5005681	17251	0.5144	0.686	2013	163	8	29	0.18	9.78	0.33	1.4	46.01	1322	5529	2548	2493	10774	10486	0	17	4
Naviraí	5005707	47899	0.4822	0.7	2013	512	18	36	0.07	3.57	2.34	4.14	26.06	3063	11261	13073	8778	34883	33308	0	33	17
Nioaque	5005806	14287	0.5968	0.639	2013	139	3	11	0.08	3.05	1.53	0	25.95	2026	8507	2953	2907	12679	12425	0	8	3
Nova Alvorada do Sul	5006002	17410	0.5881	0.694	2013	189	18	43	0.23	4.19	0.97	1.94	30	3236	15472	3664	3513	15006	14555	1	9	14
Nova Andradina	5006200	47126	0.487	0.721	2013	915	9	17	0.02	11.75	3.54	3.79	45.58	2436	6102	9066	8702	35644	34390	0	28	20
Novo Horizonte do Sul	5006259	4718	0.4063	0.649	2013	71	7	25	0.35	6.83	0.68	6.14	45.39	590	1920	1635	1635	5848	5848	0	6	1
Paranaíba	5006309	40462	0.5007	0.721	2013	759	7	26	0.03	6.19	0.22	0.65	31.99	3213	7086	10371	10053	43686	42359	0	37	10
Paranhos	5006358	12673	0.6555	0.588	2013	171	1	18	0.11	12.22	4.65	1.47	54.28	803	2238	1596	1596	7829	7769	0	9	1
Pedro Gomes	5006408	7882	0.4883	0.671	2013	125	14	29	0.23	9.83	2.02	3.47	39.02	551	2672	1493	1376	8241	7545	1	11	2
Ponta Porã	5006606	80433	0.6041	0.701	2013	924	15	23	0.02	11.72	0.53	2.48	44.75	4892	16571	11198	11067	47006	46497	0	78	37
Porto Murtinho	5006903	15683	0.6237	0.666	2013	154	3	10	0.06	5.51	1.48	3.81	37.29	536	1051	2558	1796	9586	6564	0	9	2
Ribas do Rio Pardo	5007109	21584	0.4776	0.664	2013	213	2	10	0.05	6.06	0.2	3.03	33.74	1694	4262	3394	3132	11296	10372	0	11	8
Rio Brilhante	5007208	31875	0.5309	0.715	2013	497	4	11	0.02	7.89	1.13	2.05	27.87	4153	12262	7781	6451	34399	28604	0	23	8
Rio Negro	5007307	4977	0.5509	0.709	2013	97	12	22	0.23	20.33	0	1.24	58.51	974	2260	1609	1457	7061	5951	0	6	2
Rio Verde de Mato Grosso	5007406	19004	0.4632	0.673	2013	291	12	31	0.11	1.64	0	5.63	28.87	3206	17185	5886	5424	25351	23106	0	24	8
Rochedo	5007505	5015	0.4846	0.651	2013	62	2	25	0.4	0	3.7	0	38.89	817	3668	1420	1213	6349	5091	0	3	2
Santa Rita do Pardo	5007554	7353	0.4448	0.642	2013	130	8	20	0.15	8.84	0.55	4.42	36.46	193	222	1306	1158	4704	3837	0	4	0
São Gabriel do Oeste	5007695	23016	0.5406	0.729	2013	520	15	26	0.05	4.4	0	3.36	31.63	2422	8160	5626	4052	25177	17398	0	24	15
Selvíria	5007802	10757	0.4551	0.682	2013	71	8	14	0.2	6.1	0	2.44	25.61	1758	5878	2133	2078	8719	8431	0	2	4
Sete Quedas	5007703	6318	0.547	0.614	2013	126	1	4	0.03	16.69	4.46	2.15	68.6	744	4752	2463	2463	11879	11836	0	10	2
Sidrolândia	5007901	44949	0.5847	0.686	2013	520	10	18	0.03	13.95	1.64	1.23	59.56	7655	18954	12135	10346	47728	39525	0	35	10
Sonora	5007935	15632	0.5147	0.681	2013	163	4	11	0.07	17.37	2.37	1.84	42.37	907	2417	3154	3149	12424	12391	0	8	8
Tacuru	5007950	10442	0.5957	0.593	2013	165	9	21	0.13	17.28	1.42	1.83	56.5	288	867	1368	1362	6771	6758	0	6	8
Taquarussu	5007976	3522	0.4476	0.651	2013	101	7	25	0.25	22.26	3.23	2.9	55.16	1027	4486	1045	1027	4551	4486	0	5	0
Terenos	5008008	17975	0.5206	0.658	2013	140	4	19	0.14	1.37	0	2.74	27.4	1519	3373	3796	2808	13702	9617	0	10	7
Três Lagoas	5008305	105224	0.5099	0.744	2013	1715	1	4	0	5.56	1.03	4.01	33.25	6126	14932	22144	16094	67832	51890	1	97	40
Vicentina	5008404	5920	0.4681	0.711	2013	81	6	33	0.41	4.4	0.94	2.2	31.13	1626	2970	3078	3078	13173	13173	0	7	5
Água Clara	5000203	14905	0.5081	0.67	2014	192	16	37	0.19	4.76	2.2	4.4	37.73	2074	5422	2238	2238	7504	7504	0	9	4
Alcinópolis	5000252	4657	0.5473	0.711	2014	74	1	9	0.12	2.44	0	0	17.07	269	1808	390	378	2819	2740	0	3	2
Amambai	5000609	35637	0.5628	0.673	2014	496	2	23	0.05	11.99	3.28	2.23	37.83	873	3091	3514	3234	15352	13768	0	28	16
Anastácio	5000708	24046	0.4811	0.663	2014	271	2	8	0.03	6.67	4.61	3.46	41.76	2147	7546	2504	2486	9768	9655	0	22	4
Anaurilândia	5000807	8521	0.522	0.67	2014	184	2	8	0.04	17.29	1.33	2.39	43.88	1096	3190	2503	2375	9550	8898	0	7	7
Angélica	5000856	9498	0.4282	0.697	2014	153	5	20	0.13	21.94	2.33	1.36	58.64	2178	7247	1582	1580	7051	7021	0	9	7
Antônio João	5000906	8284	0.5604	0.643	2014	112	11	17	0.15	10.57	3.02	3.02	46.79	292	897	858	841	4236	4060	0	9	6
Aparecida do Taboado	5001003	22981	0.4802	0.697	2014	396	4	12	0.03	15.25	1.04	3.99	55.11	5602	20878	6728	5987	25906	23684	0	21	15
Aquidauana	5001102	45904	0.5622	0.688	2014	1012	8	18	0.02	8.91	1.54	4.85	41.65	5586	16129	12811	12683	44753	44197	1	40	9
Aral Moreira	5001243	10483	0.5366	0.633	2014	207	3	10	0.05	19.54	0.95	0.57	48.58	610	2798	1381	1308	6464	6383	0	7	4
Bandeirantes	5001508	6608	0.5187	0.681	2014	113	6	14	0.12	0.68	0.68	3.42	22.6	123	697	605	575	2537	2411	0	6	6
Bataguassu	5001904	20403	0.4878	0.71	2014	331	11	20	0.06	11.45	1.76	1.47	37.3	2832	6156	5915	5546	22845	21349	0	14	14
Batayporã	5002001	10954	0.5654	0.684	2014	181	1	10	0.06	17.15	0.36	2.37	51.09	827	2322	3170	3170	21323	14253	0	12	4
Bela Vista	5002100	23398	0.6165	0.698	2014	287	5	20	0.07	8.27	0.64	2.97	36.48	1746	5616	3750	3634	17531	17476	0	23	8
Bodoquena	5002159	7863	0.5133	0.666	2014	109	12	21	0.19	9.22	0	2.88	43.52	544	1445	1675	1619	7275	6960	0	3	0
Bonito	5002209	19962	0.5452	0.67	2014	301	7	24	0.08	1.92	0.3	1.77	40.32	2843	8673	3537	3123	13025	11440	0	15	3
Brasilândia	5002308	11730	0.5143	0.701	2014	218	2	7	0.03	8.5	2.05	3.15	45.35	511	2208	3446	2972	14194	11842	0	6	4
Caarapó	5002407	26441	0.5054	0.692	2014	323	5	14	0.04	8.26	2.13	2.78	35.25	1330	2732	3478	3068	12599	10988	0	26	13
Camapuã	5002605	13641	0.5023	0.703	2014	260	10	16	0.06	10.34	0.67	1.57	33.48	719	2564	1951	1750	10060	8952	0	9	9
Campo Grande	5002704	808977	0.572	0.784	2014	18436	8	14	0	0.86	0.16	3.44	30.15	22131	48989	164211	124560	511306	386702	21	1005	205
Caracol	5002803	5536	0.4334	0.647	2014	69	12	16	0.23	14.16	1.37	0.46	35.62	634	971	541	541	2491	2491	0	6	1
Cassilândia	5002902	21133	0.5503	0.727	2014	330	13	29	0.09	3.84	0.5	1.5	39.23	4760	16991	6381	6151	27780	26940	0	17	18
Chapadão do Sul	5002951	20879	0.473	0.754	2014	412	3	26	0.06	4.25	1.22	3.04	44.11	317	1156	1114	892	4710	3769	0	11	13
Corguinho	5003108	5009	0.5368	0.671	2014	58	7	12	0.21	0	0	0	18.52	392	1582	695	667	3115	3032	0	4	0
Coronel Sapucaia	5003157	14393	0.5595	0.589	2014	110	2	30	0.27	12.45	1.72	0.43	45.49	376	1442	705	669	3114	3005	0	13	6
Corumbá	5003207	105102	0.5589	0.7	2014	1387	3	11	0.01	5.92	2.68	4.55	41.38	10466	26493	15829	14681	52532	48159	0	98	15
Costa Rica	5003256	20493	0.4753	0.706	2014	380	4	21	0.06	4.01	0.08	2.05	33.5	1026	3167	4748	4487	24653	23091	0	22	13
Coxim	5003306	32432	0.5216	0.703	2014	637	13	17	0.03	8.43	0.6	2.24	41.72	2637	7160	7217	6391	35399	31160	0	28	15
Deodápolis	5003452	12227	0.4585	0.694	2014	208	2	22	0.11	13.15	3.98	6.77	48.21	1475	5873	2902	2902	11589	11589	0	13	2
Dois Irmãos do Buriti	5003488	10519	0.5851	0.639	2014	172	4	14	0.08	5.48	0.46	2.97	44.52	670	1495	1194	1184	4401	4401	0	15	3
Douradina	5003504	5444	0.6174	0.699	2014	65	14	21	0.32	3.31	0.83	3.31	23.97	819	1684	1172	1102	5092	4608	0	8	3
Dourados	5003702	201890	0.5311	0.747	2014	5006	9	30	0.01	3.58	0.5	2.43	28.3	15410	38352	31271	21368	118128	74389	3	221	84
Eldorado	5003751	11893	0.4989	0.684	2014	163	19	27	0.17	5.31	0.46	1.62	42.96	1349	2014	3254	3129	14587	12793	0	11	6
Fátima do Sul	5003801	19041	0.5247	0.714	2014	363	3	28	0.08	11.31	1.02	2.12	38.49	5377	19995	8750	8731	29945	29562	1	23	10
Figueirão	5003900	2937	0.4388	0.66	2014	38	14	18	0.47	6.25	0	0	25	145	166	229	147	1202	819	0	3	1
Glória de Dourados	5004007	9875	0.4676	0.721	2014	137	3	9	0.07	15.84	1.42	2.14	52.14	1917	5878	4525	4191	18162	15731	0	9	7
Guia Lopes da Laguna	5004106	10310	0.5826	0.675	2014	166	3	14	0.08	15.53	2.12	1.41	44.47	339	1178	2743	2731	10608	10606	0	12	1
Iguatemi	5004304	15050	0.513	0.662	2014	173	8	20	0.12	4.9	6.65	3.89	54.49	1896	4693	3712	3445	14830	13687	1	14	7
Inocência	5004403	7649	0.4893	0.681	2014	117	11	22	0.19	4.88	0.98	0.49	59.02	496	836	1108	1108	5694	5586	0	5	1
Itaporã	5004502	21216	0.5471	0.654	2014	283	6	32	0.11	5	1.25	2.75	31.5	3488	12698	3251	3167	12389	12241	0	11	6
Itaquiraí	5004601	18876	0.5253	0.62	2014	176	5	12	0.07	12.52	1.79	2.17	40.49	556	1283	3448	3401	20621	15148	0	19	11
Ivinhema	5004700	22541	0.4834	0.72	2014	369	13	38	0.1	9.67	2.44	7.31	51.91	2232	11838	3750	3749	16098	16065	0	29	17
Japorã	5004809	7901	0.6701	0.526	2014	72	1	30	0.42	4.79	2.87	1.37	42	74	559	206	206	1035	1029	0	5	1
Jaraguari	5004908	6439	0.4876	0.664	2014	89	7	21	0.24	0	0	5.66	20.75	1035	2861	1235	1098	6310	5892	0	3	0
Jardim	5005004	24651	0.5593	0.712	2014	381	2	9	0.02	12.4	1.02	1.82	45.96	3257	10881	3841	3727	15264	14680	0	24	5
Jateí	5005103	3986	0.6067	0.708	2014	97	6	15	0.15	7.1	0.59	4.14	36.09	695	1218	1233	1233	4996	4996	0	4	1
Juti	5005152	6007	0.5266	0.623	2014	100	10	42	0.42	5.82	1.06	1.06	35.45	493	1561	897	694	3265	2503	0	8	3
Ladário	5005202	20258	0.5344	0.704	2014	207	8	27	0.13	5.7	3.36	3.19	37.92	1932	3672	3710	3364	12679	11545	1	16	0
Laguna Carapã	5005251	6670	0.5292	0.672	2014	190	4	16	0.08	7.51	2.77	0.79	43.48	478	1311	1380	1312	7576	7205	0	4	3
Maracaju	5005400	39207	0.567	0.736	2014	488	6	18	0.04	1.4	0.5	5.86	42.61	4534	11921	6728	6504	24711	23927	1	30	9
Miranda	5005608	26011	0.5526	0.632	2014	363	2	14	0.04	4.51	1.91	2.43	36.92	348	885	1355	1184	4578	3921	1	13	8
Mundo Novo	5005681	17318	0.5144	0.686	2014	179	21	50	0.28	10.12	0.07	0.93	48.47	1364	6370	5191	5179	20982	20946	1	24	8
Naviraí	5005707	48097	0.4822	0.7	2014	644	5	41	0.06	2.34	2.04	4.27	26.34	3114	13002	8212	8207	30453	30378	1	47	16
Nioaque	5005806	14194	0.5968	0.639	2014	147	5	16	0.11	2.63	0	6.14	30.7	1539	5260	1928	1612	7655	6167	0	7	2
Nova Alvorada do Sul	5006002	17436	0.5881	0.694	2014	220	12	55	0.25	3.67	0.41	4.9	35.92	2782	15459	4440	4068	16053	14690	0	15	3
Nova Andradina	5006200	47158	0.487	0.721	2014	940	11	28	0.03	7.98	1.68	3.15	34.17	1193	3522	4914	4684	18396	17497	0	46	22
Novo Horizonte do Sul	5006259	4723	0.4063	0.649	2014	70	5	30	0.43	4.95	1.06	7.42	34.98	614	1464	1625	1625	5865	5865	1	7	2
Paranaíba	5006309	40525	0.5007	0.721	2014	808	10	36	0.04	9.04	0.13	0.27	33.83	4047	11348	10937	10646	46449	45074	1	28	18
Paranhos	5006358	12653	0.6555	0.588	2014	173	6	24	0.14	7.32	1.46	1.71	52.2	898	4143	1546	1546	7257	7257	0	8	5
Pedro Gomes	5006408	7844	0.4883	0.671	2014	158	1	30	0.19	3.85	0.64	7.05	37.18	559	2282	1873	1795	8871	8230	0	8	1
Ponta Porã	5006606	81003	0.6041	0.701	2014	998	3	26	0.03	8.93	1.31	2.12	40.63	6150	17279	12786	12543	50936	49663	0	65	40
Porto Murtinho	5006903	15671	0.6237	0.666	2014	165	1	11	0.07	3.49	0.87	4.15	31.22	1231	3256	3046	2289	10858	7486	0	9	3
Ribas do Rio Pardo	5007109	21565	0.4776	0.664	2014	229	3	13	0.06	3.36	0.79	2.17	32.41	2190	5720	3725	3376	12291	11082	1	18	6
Rio Brilhante	5007208	32017	0.5309	0.715	2014	528	2	13	0.02	7.3	0.89	1.41	32.46	3027	8408	4012	3221	17563	13692	1	23	11
Rio Negro	5007307	4950	0.5509	0.709	2014	87	2	24	0.28	9.22	1.38	2.76	59.91	904	1887	1003	948	4276	3808	0	4	1
Rio Verde de Mato Grosso	5007406	18988	0.4632	0.673	2014	329	8	39	0.12	3.94	0	2.63	30.85	2750	17133	6127	5501	24955	22346	1	29	6
Rochedo	5007505	5016	0.4846	0.651	2014	59	7	32	0.54	0	0	2.13	29.79	373	2026	717	624	3055	2617	0	2	4
Santa Rita do Pardo	5007554	7328	0.4448	0.642	2014	132	7	27	0.2	9.77	1.4	1.86	40.93	447	682	1018	969	3520	3308	0	4	1
São Gabriel do Oeste	5007695	23075	0.5406	0.729	2014	524	3	29	0.06	4.45	0.08	2.3	31.18	1696	5273	2748	2186	11741	9324	0	16	4
Selvíria	5007802	10763	0.4551	0.682	2014	73	4	18	0.25	5.15	0	1.03	29.9	1679	6643	2292	2146	7399	6985	0	4	1
Sete Quedas	5007703	6249	0.547	0.614	2014	133	1	5	0.04	18.56	3.83	3.37	67.94	424	3919	1591	1591	7729	7674	0	6	3
Sidrolândia	5007901	44755	0.5847	0.686	2014	497	1	19	0.04	10.38	0.1	1.94	59.65	6185	16477	12477	10162	47801	37745	1	33	14
Sonora	5007935	15589	0.5147	0.681	2014	165	3	14	0.08	20.82	3.6	1.8	49.1	447	1047	1315	1315	5154	5154	0	10	3
Tacuru	5007950	10372	0.5957	0.593	2014	167	4	25	0.15	20.04	3.41	3.62	57.36	779	1694	1832	1832	8359	8316	1	9	2
Taquarussu	5007976	3514	0.4476	0.651	2014	108	4	29	0.27	19.27	3.21	2.29	55.05	670	2815	679	670	2869	2815	0	5	0
Terenos	5008008	17799	0.5206	0.658	2014	154	1	20	0.13	1.19	0	2.38	30.36	1840	4701	4348	3262	14906	10541	1	10	4
Três Lagoas	5008305	105578	0.5099	0.744	2014	1809	7	11	0.01	4.83	1.24	3.44	37.25	1928	7131	9411	7869	31278	25789	1	101	33
Vicentina	5008404	5943	0.4681	0.711	2014	82	8	41	0.5	4.56	1.95	2.28	34.2	1090	1747	1839	1839	7903	7903	0	11	2
Água Clara	5000203	14884	0.5081	0.67	2015	191	3	40	0.21	3.13	1.34	1.79	30.36	3921	8149	2843	2843	9301	9269	0	9	4
Alcinópolis	5000252	4656	0.5473	0.711	2015	63	9	18	0.29	2.94	0	0	14.71							0	0	0
Amambai	5000609	35606	0.5628	0.673	2015	466	7	30	0.06	11.32	2.94	1.08	39.19							0	23	19
Anastácio	5000708	24052	0.4811	0.663	2015	237	3	11	0.05	11.43	2.82	3.16	42.66	2834	5849	2048	2043	7401	7174	1	23	3
Anaurilândia	5000807	8528	0.522	0.67	2015	179	2	10	0.06	7.44	0.77	2.05	40.51	1154	2352	2742	2559	9497	8537	0	6	3
Angélica	5000856	9459	0.4282	0.697	2015	154	2	22	0.14	15.78	0.73	1.47	39.27	1691	5668	1448	1437	6096	6075	0	5	6
Antônio João	5000906	8336	0.5604	0.643	2015	114	11	28	0.25	18.01	5.47	1.29	56.59							0	9	5
Aparecida do Taboado	5001003	22965	0.4802	0.697	2015	322	18	30	0.09	10.6	0.6	3.4	52	1901	6780	2611	2281	9528	8799	0	25	11
Aquidauana	5001102	45940	0.5622	0.688	2015	1037	1	19	0.02	11.34	1.53	4.86	44.15	6884	20046	13177	13028	44520	44004	0	48	6
Aral Moreira	5001243	10501	0.5366	0.633	2015	194	18	28	0.14	18.67	3	0.67	48.67	371	1791	1583	1507	7901	7533	0	4	1
Bandeirantes	5001508	6611	0.5187	0.681	2015	106	3	17	0.16	0.93	1.85	8.33	30.56							0	4	2
Bataguassu	5001904	20353	0.4878	0.71	2015	356	10	30	0.08	7.83	2.94	5.59	38.46	1938	3855	6082	5733	21536	20402	1	24	8
Batayporã	5002001	10949	0.5654	0.684	2015	195	7	17	0.09	13.53	2.38	3.84	48.26	992	2044	3526	3526	15765	15765	0	10	1
Bela Vista	5002100	23484	0.6165	0.698	2015	306	1	21	0.07	9.77	0.9	3.47	36.63	1359	5056	4155	4155	20226	20035	1	28	6
Bodoquena	5002159	7913	0.5133	0.666	2015	155	1	22	0.14	8.64	0.28	1.11	37.6	62	139	399	376	1687	1580	0	9	4
Bonito	5002209	19969	0.5452	0.67	2015	308	2	26	0.08	2.73	0.43	2.73	43.25	1484	4241	1526	1266	5360	4497	1	21	2
Brasilândia	5002308	11664	0.5143	0.701	2015	189	10	17	0.09	7.32	1.66	3.16	42.6	455	1225	3406	3067	13777	12131	0	7	5
Caarapó	5002407	26506	0.5054	0.692	2015	413	7	21	0.05	9.15	4.14	2.31	36.9							0	17	6
Camapuã	5002605	13615	0.5023	0.703	2015	256	6	22	0.09	7.76	0.86	1.29	34.27							0	11	3
Campo Grande	5002704	808323	0.572	0.784	2015	21246	1	15	0	0.75	0.22	3.68	29.87			49549	39853	148270	119323	19	979	185
Caracol	5002803	5498	0.4334	0.647	2015	80	7	23	0.29	15.19	0.35	0.71	28.98							1	6	0
Cassilândia	5002902	21170	0.5503	0.727	2015	313	2	31	0.1	0.38	0.95	1.7	38.19	5247	19910	5589	5475	23996	23487	1	32	9
Chapadão do Sul	5002951	20875	0.473	0.754	2015	488	6	32	0.07	2.24	1.77	2.33	38.81							0	19	13
Corguinho	5003108	4983	0.5368	0.671	2015	80	5	17	0.21	0	0	0	23.4							0	3	0
Coronel Sapucaia	5003157	14438	0.5595	0.589	2015	140	16	46	0.33	12.82	0.73	0.37	42.12							0	12	1
Corumbá	5003207	105335	0.5589	0.7	2015	1545	7	18	0.01	6.31	1.47	4.65	39.31	12370	29302	17600	16096	55710	51360	1	88	9
Costa Rica	5003256	20429	0.4753	0.706	2015	440	14	35	0.08	2.58	0.09	2.23	30.75	1597	5472	4988	4569	22939	20207	0	22	3
Coxim	5003306	32500	0.5216	0.703	2015	728	6	23	0.03	9.14	0.26	1.61	39.73	3015	8298	7843	6928	35923	31578	0	40	18
Deodápolis	5003452	12242	0.4585	0.694	2015	195	1	23	0.12	8.26	0.87	3.04	40.43	783	3350	2153	2146	8532	8532	0	8	2
Dois Irmãos do Buriti	5003488	10482	0.5851	0.639	2015	189	17	31	0.16	4.41	0.49	1.72	40.2							0	10	2
Douradina	5003504	5451	0.6174	0.699	2015	63	3	24	0.38	4.13	0	1.65	18.18	680	1578	1260	1260	5034	4996	0	5	2
Dourados	5003702	201696	0.5311	0.747	2015	5749	1	31	0.01	3.25	0.91	2.06	24.25							1	216	60
Eldorado	5003751	11889	0.4989	0.684	2015	148	5	32	0.22	7.05	0.57	2.29	48.95	838	1368	3358	3241	14367	12883	0	10	11
Fátima do Sul	5003801	19082	0.5247	0.714	2015	407	8	36	0.09	9.04	1.03	1.99	36.41	2704	11353	5393	5111	18808	18633	0	16	5
Figueirão	5003900	2923	0.4388	0.66	2015	74	3	21	0.28	0	0	0	9.52							0	3	2
Glória de Dourados	5004007	9892	0.4676	0.721	2015	160	3	12	0.08	16.43	1.4	1.4	46.09	1507	3045	4312	4040	16226	14785	0	9	4
Guia Lopes da Laguna	5004106	10221	0.5826	0.675	2015	149	1	15	0.1	11.62	1.14	2.05	39.64	554	1285	2532	2522	10287	10286	0	10	4
Iguatemi	5004304	15074	0.513	0.662	2015	227	25	45	0.2	3.76	4.82	5.38	49.41	922	2798	1445	1367	5610	5266	0	13	6
Inocência	5004403	7592	0.4893	0.681	2015	134	22	44	0.33	3.88	0	0.86	45.69	761	1820	1050	1050	5209	5143	0	6	1
Itaporã	5004502	21216	0.5471	0.654	2015	298	13	45	0.15	6.22	0.86	2.25	31.95	2317	7411	4931	4924	17779	17768	0	14	1
Itaquiraí	5004601	18888	0.5253	0.62	2015	182	2	14	0.08	15.95	2.59	1.56	38.26	801	1735	3926	3881	16494	16337	1	16	7
Ivinhema	5004700	22447	0.4834	0.72	2015	437	4	42	0.1	6.85	1.56	9.45	45.23			70	70	301	301	0	24	6
Japorã	5004809	7937	0.6701	0.526	2015	81	2	32	0.4	7.06	2.66	1.33	38.75			612	612	3190	3188	0	3	0
Jaraguari	5004908	6398	0.4876	0.664	2015	97	9	30	0.31	0	0	1.64	22.95	2295	3154	1458	1333	6459	5911	0	4	0
Jardim	5005004	24587	0.5593	0.712	2015	433	4	13	0.03	13.1	1.86	1.09	54.26	2727	6938	3064	2934	11152	10606	0	28	5
Jateí	5005103	4026	0.6067	0.708	2015	115	5	20	0.17	3.05	0	2.29	32.06	143	335	500	500	2087	2087	0	3	1
Juti	5005152	6049	0.5266	0.623	2015	104	2	44	0.42	3.74	0.68	2.38	35.03	60	242	495	399	1872	1421	0	5	1
Ladário	5005202	20273	0.5344	0.704	2015	217	8	35	0.16	6.36	2	3.82	37.82	2652	5239	3741	3375	13343	12282	1	21	0
Laguna Carapã	5005251	6609	0.5292	0.672	2015	187	5	21	0.11	6.44	1.49	2.97	49.5	523	1196	1068	1008	5604	5161	0	2	1
Maracaju	5005400	39116	0.567	0.736	2015	576	7	25	0.04	4.09	0.72	4.01	42.01	5132	13067	6839	6721	22968	22337	1	32	7
Miranda	5005608	25930	0.5526	0.632	2015	344	18	32	0.09	3.35	1.91	4.31	34.77							0	22	6
Mundo Novo	5005681	17343	0.5144	0.686	2015	174	3	53	0.3	13.79	0.31	1.01	42.76	1679	5225	5186	5165	20211	20119	0	28	9
Naviraí	5005707	48057	0.4822	0.7	2015	803	12	53	0.07	2.84	1.34	2.45	23.11	4010	14899	9353	9327	34937	34697	0	43	8
Nioaque	5005806	14161	0.5968	0.639	2015	147	6	22	0.15	2.85	0.71	3.91	40.21							0	11	6
Nova Alvorada do Sul	5006002	17364	0.5881	0.694	2015	185	18	73	0.39	3.54	0	2.12	33.02	3177	17899	4505	4347	15963	15493	1	15	4
Nova Andradina	5006200	46962	0.487	0.721	2015	1075	2	30	0.03	7.33	1.28	2.93	34.55							0	34	21
Novo Horizonte do Sul	5006259	4726	0.4063	0.649	2015	68	25	55	0.81	15.75	0.73	2.2	54.21	709	1513	1614	1614	5712	5712	0	4	1
Paranaíba	5006309	40398	0.5007	0.721	2015	820	18	54	0.07	8.99	0.06	1.03	36	5879	16855	10736	10226	44759	41668	0	47	12
Paranhos	5006358	12675	0.6555	0.588	2015	171	3	27	0.16	6.42	1.48	0	41.23	977	3967	1505	1505	7191	7113	0	4	1
Pedro Gomes	5006408	7892	0.4883	0.671	2015	134	34	64	0.48	3.53	1.76	0.59	31.76	437	1419	1779	1732	8156	7959	0	7	0
Ponta Porã	5006606	80703	0.6041	0.701	2015	1097	57	83	0.08	7.86	1.22	2.77	37.32	7335	18978	14939	14796	56300	55400	0	86	37
Porto Murtinho	5006903	15561	0.6237	0.666	2015	191	33	44	0.23	5.1	1.55	5.32	38.58	447	1178	1540	1337	5173	4342	2	12	1
Ribas do Rio Pardo	5007109	21499	0.4776	0.664	2015	243	197	210	0.86	4.37	0.4	3.37	34.33	2425	7484	3783	3525	11271	10090	0	13	7
Rio Brilhante	5007208	32047	0.5309	0.715	2015	510	34	47	0.09	6.02	0.71	1.77	29.32							0	21	8
Rio Negro	5007307	4967	0.5509	0.709	2015	92	82	106	1.15	15.32	0.4	1.61	57.26							0	3	0
Rio Verde de Mato Grosso	5007406	18994	0.4632	0.673	2015	306	29	68	0.22	2.52	0	2.52	23.17	2792	17719	6239	5226	24689	20399	1	25	7
Rochedo	5007505	4960	0.4846	0.651	2015	61	35	67	1.1	0	2.27	2.27	20.45							0	1	2
Santa Rita do Pardo	5007554	7264	0.4448	0.642	2015	129	59	86	0.67	6.01	0.55	2.73	37.7	584	918	1377	1353	4845	4694	0	5	1
São Gabriel do Oeste	5007695	23083	0.5406	0.729	2015	574	40	69	0.12	4.7	0.22	2.39	33.33							0	19	13
Selvíria	5007802	10715	0.4551	0.682	2015	75	132	150	2	4	1	4	34	1211	4871	2402	2069	7692	6611	0	3	0
Sete Quedas	5007703	6243	0.547	0.614	2015	144	169	174	1.21	18.32	0.44	2.21	59.16							0	10	6
Sidrolândia	5007901	44653	0.5847	0.686	2015	567	37	56	0.1	6.8	0.11	2.27	55.08	1692	3829	3133	2392	12020	8808	1	44	9
Sonora	5007935	15642	0.5147	0.681	2015	169	31	45	0.27	22.13	1.12	3.36	42.02							0	7	3
Tacuru	5007950	10409	0.5957	0.593	2015	169	118	143	0.85	17.46	5.47	1.41	58.91	556	1375	1792	1792	7258	7258	0	7	2
Taquarussu	5007976	3524	0.4476	0.651	2015	111	46	75	0.68	21.99	0.41	0.83	55.6							0	3	0
Terenos	5008008	17843	0.5206	0.658	2015	169	61	81	0.48	0.54	0	6.45	23.12	899	1925	2187	1641	7247	5528	0	15	5
Três Lagoas	5008305	105842	0.5099	0.744	2015	1827	65	76	0.04	4.8	1.65	3.21	34.07							2	111	18
Vicentina	5008404	5908	0.4681	0.711	2015	87	29	70	0.8	5.94	1.9	1.66	31.59							0	10	6
